# Supplementary material for: Role of Macrophage Colony-Stimulating Factor for Staphylococcal Infection in the Oral Cavity
Source: J Clin Med. 2023 Sep 7;12(18):5825. doi: 10.3390/jcm12185825 (PMC10532062; doi:10.3390/jcm12185825)
Supplement: Supplementary file 1 [file jcm-12-05825-s001.zip]

Archive with 1 entries (1 files):
- jcm-2567048-supplementary.pdf
